# Supplementary material for: CT-Based Quantification of Prostate Volume Change After LHRH-Agonist Androgen Deprivation: A Prospective, Three-Reader Study for Radiotherapy Planning
Source: Life (Basel). 2025 Dec 25;16(1):29. doi: 10.3390/life16010029 (PMC12843479; doi:10.3390/life16010029)
Supplement: Supplementary file 1 [file life-16-00029-s001.zip]

Archive with 1 entries (1 files):
- life-4024333-supplementary.pdf
